# Supplementary material for: Notch activity is modulated by the aGPCR Latrophilin binding the DSL ligand in C. elegans
Source: Nat Commun. 2025 Jul 12;16:6461. doi: 10.1038/s41467-025-61730-0 (PMC12255766; doi:10.1038/s41467-025-61730-0)
Supplement: Supplementary file 4 — Source Data [file 41467_2025_61730_MOESM4_ESM.xlsx]

## Sheet: Figure 1c
progenitor zone		transition zone		pachytene zone
wild-type	lat-1	wild-type	lat-1	wild-type	lat-1
149	121	83	49	130	71
175	145	85	49	105	73
162	138	132	38	83	55
131	129	72	46	88	38
246	121	110	65	144	39
189	142	68	52	69	62
237	121	96	58	112	68
201	96	109	89	65	107
188	125	98	68	48	65
182	152	101	71	104	114
162	142	96	75	85	110
128	126	62	37	147	84
163	173	122	57	118	102
140	202	123	44	104	93
179	126	104	42	131	133
139	125	90	30	88	124
179	180	83	84	69	87
166	181	92	47	82	123
157	217	79	61	73	86
168		50		93
181		67		102
207		91		106
234		107		100
220		62		86
178		78		124
183		50		101
196		70		120
186		73		82
224		75		113
227		95		115
186		66		155
177		56		121
208		49		113

## Sheet: Figure 1e
cell row	wild-type																							lat-1
1	100	100	100	100	100	100	100	100	100	100	100	100	100	100	100	100	100	100	100	100	100	100	100	100	100	100	100	100	100	100	100	100	100	100	100	100	100	100	100	100	100
2	100	100	100	100	100	100	100	100	100	100	100	100	100	100	100	100	100	100	100	100	100	100	100	100	100	100	100	100	100	100	100	100	100	100	100	100	100	100	100	100	100
3	100	100	100	100	100	100	100	100	100	100	100	100	100	100	100	100	100	100	100	100	100	100	100	100	100	100	100	100	100	100	100	100	100	100	100	100	100	100	100	100	100
4	100	100	100	100	100	100	100	100	100	100	100	100	100	100	100	100	100	100	100	100	100	100	100	100	100	100	100	100	100	100	100	100	100	100	100	100	100	100	100	100	100
5	100	100	100	100	100	100	100	100	100	100	100	100	100	100	100	100	100	100	100	100	100	100	100	100	100	100	100	100	100	100	100	100	100	100	100	100	100	100	100	100	100
6	100	100	100	100	100	100	100	100	100	100	100	100	100	100	100	100	100	100	100	100	100	100	100	100	100	100	100	100	100	100	100	100	100	100	100	100	100	100	100	100	100
7	100	100	100	100	100	100	100	100	100	100	100	100	100	100	100	100	100	100	100	100	100	100	100	100	100	100	100	100	100	100	100	100	100	100	100	100	100	100	100	100	100
8	100	100	100	100	100	100	100	100	100	100	100	100	100	100	100	100	100	100	100	100	100	100	100	100	100	100	100	100	100	100	100	100	100	100	100	100	100	100	100	100	100
9	100	100	100	100	100	100	100	100	100	100	100	100	100	100	100	100	100	100	100	100	100	100	100	100	100	100	100	100	100	100	100	100	100	100	100	100	100	100	100	100	100
10	100	100	100	100	100	100	100	100	100	100	100	100	100	100	100	100	100	100	100	100	100	100	100	100	100	100	100	100	100	100	100	100	100	100	100	100	100	100	100	100	100
11	100	100	100	100	100	100	100	100	100	100	100	100	100	100	100	100	100	100	100	100	100	100	100	100	100	100	100	100	100	100	100	100	100	100	100	100	100	100	100	100	100
12	100	100	100	100	100	100	100	100	100	100	100	100	100	100	100	100	100	100	100	100	100	100	100	100	100	100	100	100	100	100	100	100	100	100	100	100	100	100	100	100	100
13	100	100	100	100	100	100	100	100	100	100	100	100	100	100	100	100	100	100	100	100	100	100	100	100	100	100	100	100	100	100	100	100	100	100	100	100	100	100	100	100	100
14	100	100	100	100	100	100	100	100	100	100	100	100	100	100	100	100	100	100	100	100	100	100	100	100	100	100	100	100	100	100	100	100	100	100	100	100	100	100	100	100	100
15	100	100	100	100	100	100	100	100	100	100	100	100	100	100	100	100	100	100	100	100	100	100	100	100	100	100	100	100	100	100	100	100	100	100	100	100	100	100	100	100	100
16	100	100	100	100	100	100	100	100	100	100	100	100	100	100	100	100	100	100	100	100	100	100	100	100	100	100	100	100	100	100	100	100	100	100	100	100	100	100	100	100	100
17	100	100	100	100	100	100	100	100	100	100	100	100	100	100	100	100	100	100	100	100	100	100	100	100	100	100	100	100	100	100	100	100	100	100	100	100	100	100	100	100	100
18	100	100	100	100	100	100	100	100	100	100	100	100	100	100	100	100	100	100	100	100	100	100	100	100	100	100	100	100	100	100	100	100	100	100	100	100	100	100	100	75	100
19	100	100	100	100	100	100	100	100	100	100	100	100	100	100	100	100	100	100	100	100	100	100	100	100	100	100	100	100	100	100	100	100	100	100	100	100	100	100	100	90	100
20	100	100	100	100	100	100	100	100	100	100	100	86.6667	100	100	100	100	100	89.4737	100	94.1176	94.1176	100	100	100	100	100	57.1429	100	100	71.4286	100	100	100	100	100	100	100	100	100	62.5	100
21	100	100	100	50	94.4444	100	76.4706	100	100	116.667	100	72.7273	100	100	100	100	100	46.1538	100	100	53.8462	100	100	100	100	100	61.5385	100	100	40	100	100	100	66.6667	100	100	62.5	100	100	45.4545	100
22	85.7143	100	100	57.1429	106.25	100	46.6667	100	100	57.1429	83.3333	53.8462	100	100	75	100	100	7.69231	100	36.3636	22.2222	100	100	75	66.6667	100	33.3333	0	100	16.6667	100	100	100	53.8462	90.9091	100	57.1429	50	100	18.1818	28.5714
23	62.5	94.1176	100	63.6364	84.6154	100	43.75	100	100	28.5714	55.5556	57.1429	100	100	50	76.9231	100	7.14286	40	0	0	100	82.3529	61.5385	45.4545	75	22.2222	0	100	12.5	100	100	89.4737	25	83.3333	91.6667	16.6667	54.5455	76.9231	0	22.2222
24	50	84.6154	85.7143	13.3333	66.6667	100	33.3333	100	53.8462	0	37.5	41.6667	80	100	58.3333	46.6667	100	27.2727	20	16.6667	0	100	50	30.7692	50	16.6667	0	0	100	14.2857	100	100	50	90	10	60	0	44.4444	44.4444	0	0
25	0	44.4444	70	0	18.75	100	15.7895	64.7059	30	0	9.09091	7.69231	83.3333	100	30.7692	22.2222	40	15.3846	9.09091	0	18.1818	100	50	28.5714	50	14.2857	0	0	100	28.5714	70	72.7273	20	71.4286	0	45.4545	0	66.6667	25	0	0
26	12.5	63.6364	50	6.25	11.1111	100	0	45.4545	11.1111	0	0	0	69.2308	100	20	11.1111	50	0	0	0	0	81.8182	57.1429	36.3636	25	18.75	0	0	66.6667	0	60	44.4444	0	38.4615	0	27.2727	0	25	0	0	0
27	0	30	66.6667	20	18.1818	100	0	64.2857	0	0	0	0	33.3333	100	11.1111	37.5	22.2222	0	7.14286	0	0	90	27.2727	14.2857	20	0	0	0	66.6667	0	54.5455	40	0	33.3333	0	0	0	0	12.5	0	0
28	0	27.2727	15.3846	9.09091	12.5	64.2857	0	7.69231	0	0	0	0	40	60	26.6667	14.2857	11.1111	0	30	0	0	50	18.1818	0	0	0	0	0	22.2222	0	10	33.3333	0	0	0	0	0	0	8.33333	0	0
29	0	25	0	0	0	53.8462	0	7.69231	10	0	0	0	45.4545	71.4286	0	0	50	0	35.7143	0	0	38.4615	10	0	0	0	0	0	16.6667	0	33.3333	16.6667	0	0	0	0	0	0	0	0	0
30	0	16.6667	0	0	0	42.8571	0	6.66667	22.2222	0	0	0	22.2222	50	0	16.6667	27.2727	0	0	0	0	22.2222	6.66667	0	0	0	0	0	14.2857	0	0	0	0	0	0	0	0	0	0	0	0
31	0	7.14286	0	0	0	26.6667	0	13.3333	0	0	0	0	0	12.5	0	0	22.2222	0	0	0	0	0	0	0	0	0	0	0	0	0	0	0	0	0	0	0	0	0	0	0	0
32	0	0	0	0	0	30	0	0	0	0	0	0	0	0	0	0	10	0	0	0	0	0	0	0	0	0	0	0	0	0	0	0	0	0	0	0	0	0	0	0	0
33	0	0	0	0	0	7.14286	0	0	0	0	0	0	0	20	0	0	0	0	0	0	0	0	0	0	0	0	0	0	0	0	0	0	0	0	0	0	0	0	0	0	0
34	0	0	0	0	0	0	0	0	0	0	0	0	0	14.2857	0	0	0	0	0	0	0	0	7.14286	0	0	0	0	0	0	0	0	0	0	0	0	0	0	0	0	0	0
35	0	0	0	0	0	0	0	0	0	0	0	0	0	0	0	0	0	0	0	0	0	0	10	0	0	0	0	0	0	0	0	0	0	0	0	0	0	0	0	0	0

## Sheet: Figure 1g
wild-type	lat-1
19	8
12	6
9	5
15	10
10	5
7	8
10	7
11.5	8.5
14	5
10.5	3
15	3
8.5	8
10	3
8	6
6	4
6	7
6	6
8	3
5	6
6	8
11	3
12	5
14	10
10.5	5
7	7.5
10	9
13	8
12	7
9	8
8	9
10	5
9	10
9	9
11	3
10	3
7	7
10	1
9	10.5
10
8.5
6
6
18
10.5

## Sheet: Figure 1h
wild-type	lat-1
11.7	4.7
8.1	5
5.1	4.4
9.3	8.3
7.6	3.4
2.8	5.8
4.9	5.4
5.3	4.72
7.4	4.1
4.43	2.5
7.5	2.1
4.54	5.4
5.5	2.2
4.9	4.2
4.7	3.3
3.7	4.3
5.7	6.3
2.8	2.4
3.9	5.4
7.9	5.3
6.7	2.1
8.6	4
6.16	4.5
4.5	2.4
5.2	4.3
7.7	4.5
5.1	3.7
3.7	3.1
3.5	3.4
3.4	4.5
4.2	3.3
4.2	4.5
5.5	5.4
4.2	1.6
3	3.4
4.8	4.8
4.4
4
3.5
2.6
2.9
7.8
4.4

## Sheet: Figure 1j
wild-type	lat-1
117	133
111	95
140	53
139	110
110	109
110	104
101	111
79	94
129	86
135	97
134	117
120	82
138	85
113	121
146	124
117	122
126	109
153	135
153	85
174	93
112	96
150	129
133	101
175	121
132	118
181	59
139
163
140
113
158
154
170
160

## Sheet: Figure 1k
wild-type	lat-1
70.1	84.7
62.4	79.2
81.9	64.6
81.3	72.4
86.6	68.6
71.4	70.3
67.3	56.1
56.8	66.7
78.2	68.8
73.8	66
70.5	64.6
71.9	45.8
68	56.7
68.9	68
64	57.1
56.5	61
65.6	61.2
73.6	71.1
74.6	50.6
82.9	55.7
68.7	65.8
87.7	74.1
62.7	67.8
86.2	59.9
63.8	53.2
67	39.3
59.7
66.8
69.7
66.5
69.9
81.5
71.7
64

## Sheet: Figure 2c
cell row	wild-type																	lat-1
1	1537.25	35823	28103	67326	1319	59140	31724	29358	19637	19136	13750	13333.3	29583	49107	4925	34583	79583	26304	15879	24895	28846	39302	1861.17	35267	69202	64680	23109	39537	34798	59365	18148.3	62381	36667	43492	62540	71607	4813	31071	56750
2	1453.62	34710	35710	83007	1764	77504	45476	43809	28936	24783	28500	25833.3	52708	81429	6075	49792	74792	30183	33480	33427	31548	43415	1909	41331	82508	86817	43140	42910	42437	82381	53174.9	80635	46032	63968	78571	100179	7563	69286	72000
3	6485.61	34941	33689	97123	14263	81776	51278	51157	30397	30647	31562.5	31250	43958	68571	7150	64792	92917	30324	38269	33776	33963	42763	2409.2	41763	87405	86600	46290	45020	46269	85714	81428.4	88889	83016	80794	108254	100536	9604	74286	73250
4	15481.5	34052	34677	104613	41197	93669	50265	55412	35740	30670	31500	28541.7	57083	75714	6600	76667	86250	32065	41404	35899	34513	39956	3512.9	45475	83356	83889	51932	49859	51340	109683	74761.9	109524	78571	96190	103492	112321	11083	81786	116750
5	24349.8	36872	36969	111421	64694	94408	51215	59760	34289	29018	39250	50000	57292	90357	8350	81042	105000	31846	45092	38996	36876	45443	6209.2	47095	81642	81745	51421	50859	53996	114762	86666.7	83809	93016	103175	106984	116786	11396	95893	91500
6	27288.1	36634	38424	114773	83596	102241	52370	62196	37098	30081	28000	40416.7	64792	87321	7625	90833	110000	32085	44187	38797	38056	40054	12998.1	56586	86418	80150	56950	54722	56912	109524	87777.9	91905	92698	111746	126190	102679	12146	99821	101000
7	28619.3	37499	38875	120470	91348	101683	52169	75078	38098	30326	40250	49791.7	78542	91607	7725	96458	138542	32857	45943	38830	39826	40722	22903.7	56558	78381	88057	54204	62455	53765	117302	95396.9	87302	70794	116508	117619	113036	11188	117679	97750
8	31489.8	37309	36722	122940	97857	103337	55324	70603	42373	30122	41250	51666.7	62500	85179	8825	89583	139583	32033	49365	36867	41811	39278	27709.2	57210	85831	100617	53683	76282	56857	111905	110318	99048	77936	101111	139365	114643	13958	115179	92250
9	33100.9	41784	40280	121299	117140	115949	54611	69167	41686	31615	39750	48125	78333	86964	9400	103750	126042	34456	50382	38809	42394	44565	33492.6	65850	92276	105517	61358	79741	60593	138572	97460.3	104603	90159	119206	138413	125000	14875	147143	105500
10	35384.8	41068	39761	117421	120569	120368	54545	75961	44054	31362	41750	42291.7	63542	94464	11075	111875	139583	33919	51125	40446	45856	49676	32894.4	71473	93691	115274	62909	95973	63134	124127	115714	120794	93175	128254	136666	130536	15438	133393	103500
11	37039.2	40852	40084	112954	114101	123652	58452	84912	44162	33729	40500	47083.3	61875	96250	11725	110833	125833	37946	55770	40004	47495	49906	34779.6	74251	102533	139285	72937	134914	68004	127778	113492	108571	103651	123492	162540	131964	16646	168214	104000
12	39666.7	40475	42183	119711	132227	162689	60948	91456	47274	35453	41750	51041.7	75208	104107	9975	114375	135625	37554	58622	41864	47465	54489	36818.6	85140	113702	158274	81660	183702	71378	144444	116190	130635	135873	146825	160952	173393	16542	195179	114000
13	41625.5	43248	41770	123938	132286	123885	62945	99966	45284	35756	52750	59166.7	100833	110536	11575	128750	118958	37063	62895	43470	60215	62104	39179.6	86737	138706	172781	98281	230318	76517	147460	149365	151429	144921	156032	191746	198214	18625	201429	146750
14	43656.4	41065	41130	129456	141369	134027	64259	128926	50480	39158	57000	57916.7	94167	126607	12100	115000	121458	38806	66538	44010	66793	71594	41900.1	89543	163117	229194	116272	267710	109546	153333	171429	191111	151429	160952	207301	264821	19104	224107	153000
15	45895.1	44667	41889	146831	135497	134733	66161	138912	56265	41923	52250	70833.3	94375	142500	13225	136875	124167	41100	69251	46696	65961	88108	46251.9	99864	183963	282415	162864	303478	126723	159524	190159	241429	166349	171587	277937	344286	20333	239464	150500
16	48604.9	49028	44416	157810	163404	143858	71917	179216	58245	45077	66250	75625	111875	173214	18400	146458	159167	44404	82497	51565	71354	101617	51774.1	113846	207245	325500	191412	319961	134832	222222	208730	315238	202064	216349	306032	466429	22396	289464	154000
17	51123.5	50730	46072	178845	185215	149039	81863	212495	67892	51190	75750	90416.7	110625	170714	21925	150625	187708	46400	89597	49641	115189	125694	63309.2	122403	233150	372695	236181	324141	139849	273809	272381	348889	243492	287778	389524	541071	24875	328214	176500
18	52390.9	52305	53076	183933	202003	154504	84333	274363	75573	55299	88500	109167	121458	234107	22300	164583	193542	51924	95070	54172	140111	143843	60449.9	135169	246687	414256	270041	321667	186803	255714	290000	434286	273175	312064	443968	573214	30146	387679	208750
19	56399.2	54699	52366	197333	249965	180722	95687	346907	80216	61253	112000	110208	119792	283214	22500	167500	238958	59285	110559	57300	168107	162432	72112.9	138763	287708	424915	314566	326153	228319	291270	322222	420476	329841	350794	556667	627321	31083	391250	232250
20	67335.3	58994	60438	212805	307343	197381	101100	371750	91907	68982	134750	103333	142500	356250	27425	190833	264375	70830	121076	62780	158426	207269	80772.2	147163	351140	466820	311050	342459	252538	392222	397301	435238	346190	458254	523016	640536	41021	467143	300250
21	73938.3	64427	62222	232870	314790	226008	117446	444843	99848	84199	122250	136250	153125	418036	36350	245833	301042	75596	144464	71462	187637	233187	92992.6	154284	346416	512752	327511	342561	263303	410317	438095	473333	385397	535714	605238	727321	47854	515357	326250
22	87028.9	72917	76080	248945	320751	257580	128487	437833	133525	86520	153500	165208	187708	443750	34925	267083	325417	85039	184205	76916	209937	255702	104400	184934	361790	472982	328909	355863	287605	472540	455556	474444	442540	568254	626032	699821	52688	569286	360250
23	96602.8	85410	80117	293789	403468	285842	150841	501132	156167	105014	160250	188125	218750	517857	39575	325208	480833	92341	197064	89945	224024	270783	103841	191488	399325	493168	366977	363196	347466	532698	486667	522698	447143	598254	630159	730893	66625	572857	441000
24	109132	90680	91290	337838	433756	316436	153250	589108	178177	135299	178000	232708	249167	646250	42900	390625	509792	105548	212509	102183	235389	269254	119218	200447	410294	519398	360145	376545	317387	530794	532698	541429	443968	595079	658413	677679	77396	590000	473000
25	120162	96590	104348	341454	446513	348802	187376	608833	198770	146543	218500	274792	334792	626429	54650	427500	582083	123789	238497	110522	219380	280778	136906	201379	397914	517585	361014	381071	330126	542540	522540	543016	493809	667619	694603	704643	74604	684464	548000
26	133572	114765	130220	357641	468707	374840	205356	653966	217137	157905	221000	304792	366667	763929	64175	505833	575625	137761	262672	130062	258259	276857	154609	220971	420317	494007	354860	357286	329408	546667	572699	534603	457619	673810	715238	704821	82833	715536	574250
27	154718	128569	145123	364401	436318	410624	209598	627417	235490	165113	252000	337708	383125	817679	74575	548125	603542	140581	265788	144977	257204	276215	169356	237578	402858	499882	348339	391494	330088	584444	567619	548730	489048	689206	729365	613750	83333	760000	573750
28	170093	143412	155395	377764	441089	430377	242202	712015	232956	179557	296500	319583	454583	861429	67875	613750	738333	158368	283443	159881	261744	272113	179448	248570	381123	500652	376199	356816	350286	547937	502222	552698	446508	674444	776190	625714	87208	687143	617500
29	191932	157917	166385	413606	466184	419811	267039	745603	253720	191398	281750	368333	467708	904643	74325	620208	798542	156491	291363	175183	257970	253657	180961	248478	359385	486498	348805	367580	359580	613810	539524	591270	461746	697302	690476	639107	89271	622321	663250
30	195624	176854	203510	351838	441626	429928	280928	755260	262951	207249	339500	398125	516667	846071	77525	680000	800000	163582	305667	186277	249087	264315	174046	238926	399731	483581	347204	380514	343479	613016	456349	555556	484286	725714	737619	642679	91771	555893	717000
31	199449	198876	226300	416500	413352	415675	287037	697417	260623	220620	339500	444167	549792	774821	83850	729167	832917	167165	312815	188766	275859	255591	192333	258778	391331	500444	321792	365157	338151	661429	473492	524762	478254	756508	740952	658929	96042	551964	718000
32	210381	205579	234323	435361	378372	424531	301748	753382	267353	222380	346500	486875	524167	901429	90650	732083	828958	176757	310932	211101	272533	251876	203943	265424	365957	487596	330697	356353	311971	675079	446667	556825	474603	813175	770000	623036	102167	577143	722250
33	212171	216224	246344	446866	353518	427053	303435	708196	282314	225661	371500	517917	497292	834464	95825	726458	865208	180137	320033	221129	272963	230298	199598	265247	392124	509400	364375	356506	299323	760000	388889	540318	471270	843333	711587	682500	101813	633750	767250

## Sheet: Figure 2d
wild-type	lat-1 (ok1465)	lag-2(q420)	lat-1(ok1465); lag-2(q420)	glp-1(bn18)	lat-1(ok1465); glp-1(bn18)
162	182	191	100	115	111
149	130.5	144	144	136	114
175	139	144	136	104	84
162	160	174	108	140.5	65
131	193	167	100	123	136
246	142	137	137	121.5	122
205	142	107	127	124	113
217.5	199	151	93	144.5	113
189	208	146	156	102	99
237	193	132	148	142	122
201	173	125	142	148	72
188	152	161	104	119	150
182	158	113	104	105	132
162	163	137.5	121	107	138
128	182	118	147	79	115
163	170	109	126	128	109
140	180	141	108	126	127
179	161	156	125	112	119
153	110	170	133	101	149
139	143	128	127	118	117
179	148	134	160	104	142
162	212	142.5	122	104	150
166	168	122	124	113	149
157	121	115	162	126	149.5
192	167	171	128	118	94
168	144	156	97	103	99
237	138	150	118	122	140
241	164	153	102	122	105
228	220	132	154	102	123
290	210	186	111	105	112
212	173.5	121	141	83	117
215	201	142	144	109.5	119
201	218	151	101	102	85
236	224	145.5	129	113	135
232	234	130	136	97	132
204.5	198	97	142	52	117
205	154	120		117	176
248	221	113		96	113
240.5	168	153		115	125
238.5	193	145		99	153
209	207	142		126	85
231	218.5	175			143
238					177
					131
					131
					146

## Sheet: Figure 2e
wild-type	lat-1 (ok1465)	lag-2(q420)	lat-1(ok1465); lag-2(q420)	glp-1(bn18)	lat-1(ok1465); glp-1(bn18)
19	8	8	0	4	3.5
12	6	7	6	4.5	11
9	5	7	7	7	0
15	10	9	10	6.5	1
10	5	6	3	7	9
7	8	8	9	5.5	8
10	7	11	3	5	6
11.5	8.5	7	7	7.5	8
14	5	6	6	2	7
10.5	3	0	5	5	4
15	3	9	8.5	8	5
8.5	8	13	1	5	9
10	3	6	4	9	7
8	6	5	2	6	5
6	4	3	4	6	4
6	7	7	0	5	3
6	6	0	5	6	4
8	3	3	3	5	7
5	6	12	5	6	7
6	8	5	6	4	4
11	3	10	11	4	5
12	5	6.5	1	5	6
14	10	4	8	4	2
10.5	5	5	4	5	4
7	7.5	5	1	6	3
10	9	7	7	6	4
13	8	8	2	8	8
12	7	11	4	4	6
9	8	3	4	6	11
8	9	5	5	2	9
10	5	9	9	0	9
9	10	5	9	4.5	2
9	9	4	3	6	0
11	3	9.5	7	2	2
10	3	5	8	3	8
7	7	4	2	8	2
10	1	1		3	5
9	10.5	7		5	9
10		9		3	4
8.5		5		4	3
6		2		4	2
6		2			5
18					9
10.5					2
					3
					6

## Sheet: Figure 2g
wild-type	lag-2(q420)	lat-1 (ok1465)	LNT
0.377793	0.168348	0.271481	0.406517
0.328271	0.217917	0.321002	0.392437
0.287162	0.203901	0.296375	0.321606
0.344383	0.228676	0.295096	0.350945
0.344677	0.197825	0.286476	0.293241
0.308262	0.271606	0.310569	0.339284
0.360352	0.207752	0.34771	0.359064
0.278569	0.217194	0.328137	0.348132
0.283791	0.294251	0.263766	0.352127
0.271027	0.219059	0.276302	0.311461
0.338408	0.221769	0.24475	0.371746
0.292997	0.261002	0.261844	0.327949
0.305353	0.268696	0.29435	0.2627
0.396849	0.308828	0.279857	0.3009
0.349017	0.279881	0.247879	0.3331
0.341198	0.290491	0.219894	0.2976
0.349188	0.2293	0.281128
0.332375	0.2308	0.282973
0.275099	0.2344	0.301012
0.326582	0.254	0.294805
0.34526	0.3493	0.248784
0.390829		0.307389
0.258961		0.219156
0.337095		0.261002
0.414465		0.268696
0.373582		0.308828
0.280013		0.279881
0.323899		0.290491
0.357746		0.2293
0.311965		0.2308
0.319211		0.2344
0.2451		0.254
0.3705		0.3493

[truncated: 23 more sheets: Figure 2i, Figure 2j, Figure 3c, Figure 4c, Figure 4d, Figure 4f, Figure 5a, Figure 5c, Figure 5d, Figure 5e, Supplemental Figure 1a, Supplemental Figure 1b, Supplemental Figure 1c, Supplemental Figure 1d, Supplemental Figure 1e, Supplemental Figure 1f, Supplemental Figure 2c, Supplemental Figure 2e, Supplemental Figure 3, Supplemental Figure 7a …]
